# Supplementary material for: Mediterranean Spontaneously Fermented Sausages: Spotlight on Microbiological and Quality Features to Exploit Their Bacterial Biodiversity
Source: Foods. 2021 Nov 3;10(11):2691. doi: 10.3390/foods10112691 (PMC8624356; doi:10.3390/foods10112691)
Supplement: Supplementary file 1 [file foods-10-02691-s001.zip]

Archive with 1 entries (1 files):
- foods-1450408-supplementary.pdf
